# Supplementary material for: Postpartum maternal depression, mother-to-infant bonding, and their association with child difficulties in sixth grade
Source: Arch Womens Ment Health. 2025 Apr 15;28(5):1283–94. doi: 10.1007/s00737-025-01585-y (PMC12436542; doi:10.1007/s00737-025-01585-y)
Supplement: Supplementary file 2 — Supplementary file2 (XLSX 12 KB) [file 737_2025_1585_MOESM2_ESM.xlsx]

## Sheet: Table_3
Supplementary Table 1. Attrition analysis
	All participants (100%, n = 942)	Participants included in the final analysis (26.0%, n = 245)	Participants not included in the final analysis (74.0%, n = 697)	Statistics
Maternal age at deliverya	31.6 (4.8) years	32.3 (4.5) years	31.3 (4.9) years	t = 2.62, df = 938, p = 0.009
Paternal age at deliveryb	33.6 (6.0) years	34.5 (5.5) years	33.2 (6.1) years	t = 2.87, df = 926, p = 0.004
Maternal postpartum EPDS score above cutoff	0.154	0.171	0.148	χ2 = 0.779, df = 1, p = 0.38
Maternal postpartum MIBS-J score	1.8 (2.3)	1.8 (2.4)	1.9 (2.3)	U = 81520, p = 0.28
Sex	449 boys/493 girls	113 boys/132 girls	336 boys/361 girls	χ2 = 0.316., df = 1, p = 0.57
Firstborn child	42.3%	41.6%	42.6%	χ2 = 0.071., df = 1, p = 0.79
Birth weightc	2981.8 (410.7) g	2987.1 (433.3) g	2979.9 (402.7) g	t = 0.237, df = 938, p = 0.81
Gestational age at birthd	275.7 (11.7) days	275.7 (10.3) days	275.7 (12.1) days	t = 0.567, df = 930, p = 0.49
a Maternal age at delivery data were available for 940 out of 942 participants (2 missing).
b Paternal age at delivery data were available for 928 out of 942 participants (14 missing).
c Birth weight data were available for 940 out of 942 participants (2 missing).
d Gestational age at birth data were available for 932 out of 942 participants (10 missing).
