# Supplementary material for: Postpartum maternal depression, mother-to-infant bonding, and their association with child difficulties in sixth grade
Source: Arch Womens Ment Health. 2025 Apr 15;28(5):1283–94. doi: 10.1007/s00737-025-01585-y (PMC12436542; doi:10.1007/s00737-025-01585-y)
Supplement: Supplementary file 3 — Supplementary file3 (XLSX 12 KB) [file 737_2025_1585_MOESM3_ESM.xlsx]

## Sheet: Table_7
Supplementary Table 2. Unified path analysis modeling psychosocial difficulties in sixth-grade children, with maternal age at delivery included as a covariate
	Unstandardized estimate	S.E.	95%CI lower	95%CI upper	Standardized estimate	P value
Psychosocial difficulties ← SDQ (parent-rated)	1	0	1	1	0.647	NA
Psychosocial difficulties ← SDQ (self-rated)	1.087	1.132	0.549	2.588	0.645	0.337
Psychosocial difficulties ← Maternal depression	1.775	1.036	-0.129	3.941	0.196	0.087
Psychosocial difficulties ← Sex	-1.562	0.655	-2.988	-0.43	-0.228	0.017
Psychosocial difficulties ← Maternal age at delivery	0.083	0.08	-0.112	0.206	0.11	0.299
Psychosocial difficulties ← Mother-to-infant bonding	0.442	0.163	0.102	0.722	0.305	0.007
Mother-to-infant bonding ← Maternal depression	2.129	0.548	1.141	3.308	0.342	< 0.001
Mother-to-infant bonding ← Maternal age at delivery	0.031	0.03	-0.025	0.089	0.059	0.295
Maternal depression ← Maternal age at delivery	0.008	0.006	-0.003	0.02	0.098	0.158
Indirect effect of maternal depression on Psychosocial difficulties through mother-to-infant bonding	1.02741	0.444563	0.325646	2.10841	0.112188	0.0208299
Indirect effect of maternal age at delivery on Psychosocial difficulties through maternal depression and mother-to-infant bonding	0.008	0.007	0	0.031	0.01	0.277
Indirect effect of maternal age at delivery on Psychosocial difficulties through mother-to-infant bonding	0.014	0.014	-0.006	0.052	0.018	0.326
Total effect of maternal depression on Psychosocial difficulties	2.737	1.154	0.423	4.99	0.329	0.018
SDQ, Strengths and Difficulties Questionnaire; EPDS, Edinburgh Postnatal Depression Scale; SE, standard errors; CI, confidence interval
